# Supplementary material for: Yushania tongpeii (Poaceae, Bambusoideae), a new bamboo species from north-eastern Yunnan, China
Source: PhytoKeys. 2019 Aug 29;130:135–41. doi: 10.3897/phytokeys.130.34466 (PMC6728341; doi:10.3897/phytokeys.130.34466)
Supplement: XML Treatment for Yushania tongpeii [file phytokeys.130.34466-treatment1.xml]

<!DOCTYPE tp:taxon-treatment
  PUBLIC "-//TaxonX//DTD Taxonomic Treatment Publishing DTD v0 20100105//EN" "tax-treatment-NSO.dtd">
<tp:taxon-treatment xmlns:tp="http://www.plazi.org/taxpub"><tp:treatment-meta><kwd-group><label>Taxon classification</label><kwd><named-content xmlns:xlink="http://www.w3.org/1999/xlink" content-type="kingdom">Plantae</named-content></kwd><kwd><named-content xmlns:xlink="http://www.w3.org/1999/xlink" content-type="order">Poales</named-content></kwd><kwd><named-content xmlns:xlink="http://www.w3.org/1999/xlink" content-type="family">Poaceae</named-content></kwd></kwd-group><mixed-citation publication-type="journal"><person-group><name><surname>Zhang</surname><given-names>Yu-Xiao</given-names></name><name><surname>Ye</surname><given-names>Xia-Ying</given-names></name><name><surname>Liu</surname><given-names>En-De</given-names></name><name><surname>Li</surname><given-names>De-Zhu</given-names></name></person-group><article-title><italic><tp:taxon-name><tp:taxon-name-part taxon-name-part-type="genus" reg="Yushania">Yushania</tp:taxon-name-part> <tp:taxon-name-part taxon-name-part-type="species" reg="tongpeii">tongpeii</tp:taxon-name-part></tp:taxon-name></italic> (<tp:taxon-name><tp:taxon-name-part taxon-name-part-type="family">Poaceae</tp:taxon-name-part></tp:taxon-name>, <tp:taxon-name><tp:taxon-name-part taxon-name-part-type="subfamily">Bambusoideae</tp:taxon-name-part></tp:taxon-name>), a new bamboo species from north-eastern Yunnan, China</article-title><source>PhytoKeys</source><day>29</day><month>8</month><year>2019</year><volume>130</volume><fpage>135</fpage><lpage>141</lpage><pub-id pub-id-type="doi">10.3897/phytokeys.130.34466</pub-id></mixed-citation></tp:treatment-meta><tp:nomenclature><tp:taxon-name><object-id xmlns:xlink="http://www.w3.org/1999/xlink" content-type="arpha" xlink:type="simple">DC9AA0C8899457BC88B6FD7D91DB1043</object-id>
            <tp:taxon-name-part taxon-name-part-type="genus" reg="Yushania">Yushania</tp:taxon-name-part>
            <tp:taxon-name-part taxon-name-part-type="species" reg="tongpeii">tongpeii</tp:taxon-name-part>
            <object-id xmlns:xlink="http://www.w3.org/1999/xlink" content-type="ipni" xlink:type="simple">urn:lsid:ipni.org:names:60479346-2</object-id>
          </tp:taxon-name><tp:taxon-authority>D.Z.Li, Y.X.Zhang &amp; E.D.Liu</tp:taxon-authority><tp:taxon-status xmlns:xlink="http://www.w3.org/1999/xlink" xlink:type="simple">sp. nov.</tp:taxon-status><xref ref-type="fig" rid="F1">Figures 1</xref><xref ref-type="fig" rid="F2">, 2</xref></tp:nomenclature><tp:treatment-sec sec-type="diagnosis" id="SECID0ETJAC"><title>Diagnosis.</title><p><italic><tp:taxon-name><tp:taxon-name-part taxon-name-part-type="genus" reg="Yushania">Yushania</tp:taxon-name-part> <tp:taxon-name-part taxon-name-part-type="species" reg="tongpeii">tongpeii</tp:taxon-name-part></tp:taxon-name></italic> is morphologically similar to <italic><tp:taxon-name><tp:taxon-name-part taxon-name-part-type="genus" reg="Yushania">Y.</tp:taxon-name-part> <tp:taxon-name-part taxon-name-part-type="species" reg="oblonga">oblonga</tp:taxon-name-part></tp:taxon-name></italic>, <italic><tp:taxon-name><tp:taxon-name-part taxon-name-part-type="genus" reg="Yushania">Y.</tp:taxon-name-part> <tp:taxon-name-part taxon-name-part-type="species" reg="pingshanensis">pingshanensis</tp:taxon-name-part></tp:taxon-name></italic> and <italic><tp:taxon-name><tp:taxon-name-part taxon-name-part-type="genus" reg="Yushania">Y.</tp:taxon-name-part> <tp:taxon-name-part taxon-name-part-type="species" reg="straminea">straminea</tp:taxon-name-part></tp:taxon-name></italic>, but can be easily distinguished by having taller branching from nodes 1–2 m above the ground, sparse purple spots on the internode, densely purple spotted culm sheaths, glabrous margins of culm sheaths and tomentose leaf ligules.</p></tp:treatment-sec><tp:treatment-sec sec-type="material" id="SECID0EFLAC"><title>Type.</title><p>CHINA. Yunnan: Daguan County, Wumengshan National Nature Reserve, Sanjiangkou, <named-content xmlns:xlink="http://www.w3.org/1999/xlink" content-type="dwc:verbatimCoordinates" xlink:type="simple"><named-content content-type="geo-json" specific-use="{&#34;type&#34;:&#34;Point&#34;,&#34;coordinates&#34;:[103.900278,28.221111]}" id="NCID0EOLAC" xlink:type="simple">28°13'16"N, 103°54'1"E</named-content></named-content>, 2260 m alt., 29 September 2018, <italic>Y.X. Zhang</italic> et al. <italic>18180</italic> (holotype: KUN!; isotype: KUN!).</p></tp:treatment-sec><tp:treatment-sec sec-type="description" id="SECID0EXLAC"><title>Description.</title><p>Rhizomes pachymorph, rhizome neck 17–41 cm long, 0.4–0.6 cm in diameter, solid. Culms 2–5 m tall, 0.8–1.5 cm in diameter; internodes terete, 15–38 cm long, initially sparsely purple-spotted, thinly white powdery, densely below nodes, glabrous; culm wall 2–4 mm thick; nodes inconspicuous; sheath scar prominent, with persistent remains of sheath base. Branching from nodes 1–2 m above the ground, branches usually 3, the base appressed to the culm. Culm sheaths tardily deciduous, oblong, leathery, 1/3 to 1/2 as long as internodes, densely purple-spotted, sparsely setose or glabrous abaxially, margins glabrous; auricles narrowly falcate; oral setae radiate; ligules 1–3 mm tall, truncate, margins entire or shallowly serrate; blades erect or recurved, lanceolate. Foliage leaves 3–5 per ultimate branch, sometimes a slender branchlet with 3–5 foliage leaves extending from the apex of the ultimate branch; sheaths initially sparsely setose and white powdery, glabrescent, green or purple, margins glabrous; auricles narrowly falcate, deciduous; oral setae several, radiate, deciduous; ligules truncate or a little arched, 2–3 mm tall, tomentose abaxially; petiole puberulous, initially white powdery; blades 9.5–21 × 1.2–3 cm, shallowly wavy when dry, glabrous, glaucous abaxially, secondary veins 4–6 pairs, transverse veins conspicuous, apex tapering, margins serrate. Inflorescence unknown.</p><fig id="F1" position="float" orientation="portrait"><object-id xmlns:xlink="http://www.w3.org/1999/xlink" content-type="doi" xlink:type="simple">10.3897/phytokeys.130.34466.figure1</object-id><object-id xmlns:xlink="http://www.w3.org/1999/xlink" content-type="arpha" xlink:type="simple">322BED95A03D526899649F2A4C39D8CE</object-id><label>Figure 1.</label><caption><p><italic><tp:taxon-name><tp:taxon-name-part taxon-name-part-type="genus" reg="Yushania">Yushania</tp:taxon-name-part> <tp:taxon-name-part taxon-name-part-type="species" reg="tongpeii">tongpeii</tp:taxon-name-part></tp:taxon-name></italic> D.Z.Li., Y.X.Zhang &amp; E.D.Liu. <bold>A</bold> internode and branches <bold>B</bold> part of the culm sheath, denoting auricles and the blade <bold>C</bold> young leaves <bold>D</bold> new shoot <bold>E</bold> culm bud <bold>F</bold> long-necked rhizome.</p></caption><graphic xmlns:xlink="http://www.w3.org/1999/xlink" xlink:href="phytokeys-130-135-g001.jpg" position="float" orientation="portrait" xlink:type="simple" id="oo_327863.jpg"><uri content-type="original_file" xlink:type="simple">https://binary.pensoft.net/fig/327863</uri></graphic></fig><fig id="F2" position="float" orientation="portrait"><object-id xmlns:xlink="http://www.w3.org/1999/xlink" content-type="doi" xlink:type="simple">10.3897/phytokeys.130.34466.figure2</object-id><object-id xmlns:xlink="http://www.w3.org/1999/xlink" content-type="arpha" xlink:type="simple">6E6F8498F5535403B32B349C44BB0BA3</object-id><label>Figure 2.</label><caption><p><italic><tp:taxon-name><tp:taxon-name-part taxon-name-part-type="genus" reg="Yushania">Yushania</tp:taxon-name-part> <tp:taxon-name-part taxon-name-part-type="species" reg="tongpeii">tongpeii</tp:taxon-name-part></tp:taxon-name></italic> D.Z.Li., Y.X.Zhang &amp; E.D.Liu. <bold>A</bold> habitat <bold>B</bold> culm sheath <bold>C</bold> rhizome <bold>D</bold> culm bud <bold>E</bold> branches <bold>F</bold> young culms with culm sheaths <bold>G</bold> foliage leaves <bold>H</bold> leaf sheath. Scale bars: 5 cm (<bold>A</bold>); 2.5 cm (<bold>C</bold>); 2 cm (<bold>B</bold>); 1 cm (<bold>D–G</bold>); 5 mm (<bold>H</bold>).</p></caption><graphic xmlns:xlink="http://www.w3.org/1999/xlink" xlink:href="phytokeys-130-135-g002.jpg" position="float" orientation="portrait" xlink:type="simple" id="oo_327864.jpg"><uri content-type="original_file" xlink:type="simple">https://binary.pensoft.net/fig/327864</uri></graphic></fig></tp:treatment-sec><tp:treatment-sec sec-type="phenology" id="SECID0ESOAC"><title>Phenology.</title><p>New shoots May to July.</p></tp:treatment-sec><tp:treatment-sec sec-type="distribution" id="SECID0EXOAC"><title>Distribution and habitat.</title><p>This new species is only found in Daguan County, north-eastern Yunnan, China. It occurs above the upper limit of distribution of <italic><tp:taxon-name><tp:taxon-name-part taxon-name-part-type="genus" reg="Chimonobambusa">Chimonobambusa</tp:taxon-name-part> <tp:taxon-name-part taxon-name-part-type="species" reg="tumidissinoda">tumidissinoda</tp:taxon-name-part></tp:taxon-name></italic> Hsueh&amp;T.P.Yi ex Ohrnberger in this area, and grows under the evergreen broadleaved forests at an altitude between 2200–2400 m.</p></tp:treatment-sec><tp:treatment-sec sec-type="etymology" id="SECID0EIPAC"><title>Etymology.</title><p>The specific epithet refers to Professor Tong-Pei Yi (1933–2016), who made great contributions to the taxonomy of the alpine bamboos (particularly in <italic><tp:taxon-name><tp:taxon-name-part taxon-name-part-type="genus" reg="Fargesia">Fargesia</tp:taxon-name-part></tp:taxon-name></italic> Franchet and <italic><tp:taxon-name><tp:taxon-name-part taxon-name-part-type="genus" reg="Yushania">Yushania</tp:taxon-name-part></tp:taxon-name></italic> P.C. Keng) in China.</p></tp:treatment-sec><tp:treatment-sec sec-type="material" id="SECID0E3PAC"><title>Additional specimens examined (paratypes).</title><p>CHINA. Yunnan: Daguan County, Wumengshan National Nature Reserve, Sanjiangkou, <named-content xmlns:xlink="http://www.w3.org/1999/xlink" content-type="dwc:verbatimCoordinates" xlink:type="simple"><named-content content-type="geo-json" specific-use="{&#34;type&#34;:&#34;Point&#34;,&#34;coordinates&#34;:[103.905833,28.236389]}" id="NCID0EGAAE" xlink:type="simple">28°14'11"N, 103°54'21"E</named-content></named-content>, 2390 m alt., 24 May 2016, <italic>E.D. Liu</italic> et al. <italic>4760</italic> (KUN!), ibid., <named-content xmlns:xlink="http://www.w3.org/1999/xlink" content-type="dwc:verbatimCoordinates" xlink:type="simple"><named-content content-type="geo-json" specific-use="{&#34;type&#34;:&#34;Point&#34;,&#34;coordinates&#34;:[103.914722,28.228889]}" id="NCID0ESAAE" xlink:type="simple">28°13'44"N, 103°54'53"E</named-content></named-content>, 2230 m alt., 28 September 2018, <italic>Y.X. Zhang</italic> et al. <italic>18176</italic>, <italic>18177</italic> (KUN!).</p></tp:treatment-sec></tp:taxon-treatment>
